# Supplementary material for: Multiple Metabolic Engineering Strategies to Improve Shikimate Titer in Escherichia coli
Source: Metabolites. 2023 Jun 12;13(6):747. doi: 10.3390/metabo13060747 (PMC10305709; doi:10.3390/metabo13060747)
Supplement: Supplementary file 1 [file metabolites-13-00747-s001.zip]

Archive with 1 entries (1 files):
- metabolites-2302336-supplementary.pdf
